# Supplementary material for: Genome-wide identification and characterization of WOX gene family in saffron (Crocus sativus L.) and their roles in stress response, development and callus formation
Source: Front Plant Sci. 2026 Mar 18;17:1764909. doi: 10.3389/fpls.2026.1764909 (PMC13038868; doi:10.3389/fpls.2026.1764909)
Supplement: Supplementary file 2 [file Table1.xlsx]

## Sheet: Sheet0
Supplementary Table S1: The specific primers of CsWOX genes used in qRT–PCR
Primer	Sequence（5’-3’）
CsWOX11-F	GGATGCCGAAACCTGAAC
CsWOX11-R	TACGAATCTTGATGGTCTCCT
CsWUS-F	TCCTTCCCAACCTCAGTAA
CsWUS-R	GGCTTGCCATCGTAAAA
Tublin-F	CGTGCGTTTGTTCACTGGTA
Tublin-R	CCCACCTCTTCGTAATCCTTC

## Sheet: Sheet1
Supplementary Table S2: 20 CsWOX genes were identified in the whole-genome of saffron.
Gene Family	Subgenomes A	Subgenomes B	Subgenomes C
WOX11	CSa_01_1G0035570	NA	CSa_01_3G0037910
WOX7	CSa_01_1G0044280	CSa_01_2G0047370	CSa_01_3G0047380
WOX3	CSa_01_1G0044580	CSa_01_2G0047630	CSa_01_3G0047660
WOX9	CSa_02_1G0003450	CSa_02_2G0003890	CSa_02_3G0003570
WUS	CSa_05_1G0005550	NA	CSa_05_3G0005550
WOX5	NA	NA	CSa_05_3G0018980
WOX13A	CSa_06_1G0028770	CSa_06_2G0029420	NA
WOX4	NA	CSa_07_2G0017670	NA
WOX13B	CSa_08_1G0008990	CSa_08_2G0008850	CSa_08_3G0008430
"NA" represents putative gene copies that are absent or unannotated in the current genome version.

## Sheet: Sheet2
Supplementary Table S3: Physical and chemical properties
Gene Name	Gene ID	Number of Amino Acids	Molecular Weight	Theoretical pI	Instability Index	Aliphatic index	Grand average of hydropathicity (GRAVY)
CsWOX11	CSa_01_1G0035570	303	33453.9	7.7	68.02	79.5	-0.256
CsWOX7	CSa_01_1G0044280	174	19356.7	6.11	41.18	76.78	-0.503
CsWOX3	CSa_01_1G0044580	199	22344.2	8.35	61.78	55.88	-0.644
CsWOX9	CSa_02_1G0003450	357	38311.7	6.42	48.54	71.29	-0.43
CsWUS	CSa_05_3G0005550	216	24669.3	6.96	53.41	66.81	-0.818
CsWOX5	CSa_05_3G0018980	163	18490.9	9.57	53.09	71.17	-0.783
CsWOX13A	CSa_06_1G0028770	273	30305	5.69	50.81	54.36	-0.78
CsWOX4	CSa_07_2G0017670	176	20225.8	9.65	61.75	62.67	-0.972
CsWOX13B	CSa_08_1G0008990	271	29862.4	6.47	63.38	57.64	-0.756

## Sheet: Sheet3
Supplementary Table S4-1：Statistics of the cis-regulatory element of CsWOX genes
	Growth and development									Abiotic and biotic stress							Light-responsive element																	phytohormone-responsive							Counts
Gene Name	A-box	CAAT-box	CAT-box	GC-motif	GCN4_motif	HD-Zip 3	MSA-like	RY-element	TATA-box	ARE	AuxRR-core	CCAAT-box	circadian	LTR	MBS	TC-rich repeats	3-AF1 binding site	AAAC-motif	ACE	ATC-motif	ATCT-motif	Box 4	CAG-motif	chs-CMA1a	chs-Unit 1 m1	GATA-motif	G-box	GT1-motif	I-box	MRE	Sp1	TCCC-motif	TCT-motif	ABRE	CGTCA-motif	P-box	TATC-box	TCA-element	TGACG-motif	TGA-element
CsWOX4	0	12	0	1	2	0	0	0	18	1	0	1	0	1	0	1	0	1	1	0	0	0	0	0	0	3	2	0	0	0	0	1	1	3	2	0	0	1	2	1	55
CsWUS	8	12	0	0	0	1	0	0	26	0	0	1	0	1	1	0	0	0	0	0	0	1	0	0	0	0	1	1	3	0	1	3	0	0	2	0	0	0	2	0	64
CsWOX5	1	14	1	1	0	0	0	0	36	4	0	1	0	1	0	0	0	0	0	1	1	1	0	0	0	3	4	0	0	0	0	0	0	3	0	3	0	1	0	0	76
CsWOX7	1	7	2	1	0	0	1	0	31	1	0	1	0	1	0	1	0	0	1	0	2	1	0	0	2	1	6	4	0	7	1	0	1	4	3	0	0	0	3	0	83
CsWOX3	11	7	0	1	0	0	0	0	29	0	0	1	0	0	1	1	2	0	0	0	1	2	1	0	0	1	2	0	0	1	1	1	2	1	2	0	0	0	2	0	70
CsWOX9	0	12	0	0	0	0	0	0	129	1	0	0	0	1	2	0	0	0	0	0	0	6	0	1	0	0	3	0	0	0	0	1	1	2	0	0	2	1	0	1	163
CsWOX11	0	11	0	1	0	0	0	0	45	1	1	1	0	0	0	0	0	0	0	0	1	1	0	0	0	0	2	6	0	1	0	0	2	1	1	0	2	0	1	2	80
CsWOX13B	1	13	1	0	0	0	0	0	67	4	0	0	1	0	0	0	0	0	0	0	0	2	0	0	0	2	1	0	1	0	1	0	0	3	2	0	0	0	2	1	102
CsWOX13A	0	14	1	0	0	1	1	1	41	1	1	1	0	0	1	1	0	0	0	0	0	6	0	0	0	1	0	11	2	1	0	0	1	0	2	0	1	0	2	0	91
Counts	22	102	5	5	2	2	2	1	422	13	2	7	1	5	5	4	2	1	2	1	5	20	1	1	2	11	21	22	6	10	4	6	8	17	14	3	5	3	14	5	784
Supplementary Table S4-2：Statistics of the cis-regulatory element of CsWOX genes
Gene Name	Growth and development	Abiotic and biotic stress	Light-responsive element	phytohormone-responsive	Counts
CsWOX13A	59	5	22	5	91
CsWOX13B	82	5	7	8	102
CsWOX11	57	3	13	7	80
CsWOX9	141	4	12	6	163
CsWOX3	48	3	14	5	70
CsWOX7	43	4	26	10	83
CsWOX5	53	6	10	7	76
CsWUS	47	3	10	4	64
CsWOX4	33	4	9	9	55
Counts	563	37	123	61	784

## Sheet: Sheet4
Supplementary Table S5: Collinearity analysis of WOX genes between C. sativus both A. thaliana and O. sativa.
Species	Gene1 ID	Gene2 ID	Gene1 Name	Gene2 Name	Type of dup
C. sativus	CSa_01_1G0035570.1	CSa_01_1G0044580.1	CsWOX11	CsWOX3	Dispersed duplications
	CSa_01_1G0044280.1	CSa_05_3G0018980.1	CsWOX7	CsWOX5	Segmental duplications
	CSa_06_1G0028770.1	CSa_08_1G0008990.1	CsWOX13A	CsWOX13B	Segmental duplications
A. thaliana	AT2G28610.1	CSa_01_1G0044280.1	AtWOX	CsWOX7	Dispersed duplications
	AT2G33880.1	CSa_01_1G0035570.1	AtWOX3	CsWOX11	Dispersed duplications
	AT5G59340.1	CSa_01_1G0044280.1	AtWOX2	CsWOX7	Dispersed duplications
	AT5G05770.1	CSa_01_1G0044580.1	AtWOX7	CsWOX3	Dispersed duplications
	AT5G17810.1	CSa_01_1G0035570.1	AtWOX12	CsWOX11	Dispersed duplications
	AT5G45980.1	CSa_02_1G0003450.1	AtWOX8	CsWOX9	Dispersed duplications
	AT2G17950.1	CSa_05_1G0005550.1	AtWUS	CsWUS	Segmental duplications
	AT4G35550.1	CSa_06_1G0028770.1	AtWOX13	CsWOX13A	Dispersed duplications
	AT3G03660.1	CSa_08_1G0008990.1	AtWOX11	CsWOX13B	Dispersed duplications
O. sativa	LOC_Os01g62310.1	CSa_05_3G0018980.1	OsWOX5	CsWOX5	Dispersed duplications
	LOC_Os01g63510.1	CSa_05_3G0018980.1	OsWOX9	CsWOX5	Segmental duplications
	LOC_Os01g60270.1	CSa_08_1G0008990.1	OsWOX8	CsWOX13B	Dispersed duplications
	LOC_Os04g55590.1	CSa_07_2G0017670.1	OsWOX4	CsWOX4	Dispersed duplications
	LOC_Os01g47710.1	CSa_02_1G0003450.1	OsWOX7	CsWOX9	Dispersed duplications
	LOC_Os05g48990.1	CSa_02_1G0003450.1	OsWOX12	CsWOX9	Dispersed duplications
	LOC_Os01g63510.1	CSa_01_1G0044280.1	OsWOX9	CsWOX7	Segmental duplications
	LOC_Os05g02730.1	CSa_01_1G0044580.1	OsWOX2	CsWOX3	Segmental duplications
	LOC_Os05g48990.1	CSa_01_1G0044580.1	OsWOX12	CsWOX3	Dispersed duplications
